# Supplementary material for: Untargeted Lipidomics Reveal Quality Changes in High-Moisture Japonica Brown Rice at Different Storage Temperatures
Source: Foods. 2023 Nov 22;12(23):4218. doi: 10.3390/foods12234218 (PMC10706144; doi:10.3390/foods12234218)
Supplement: Supplementary file 1 [file foods-12-04218-s001.zip]

Archive with 1 entries (1 files):
- foods-2720321-supplementary.pdf
